# Supplementary material for: Trichomonas Transmembrane Cyclases Result from Massive Gene Duplication and Concomitant Development of Pseudogenes
Source: PLoS Negl Trop Dis. 2010 Aug 3;4(8):e782. doi: 10.1371/journal.pntd.0000782 (PMC2914791; doi:10.1371/journal.pntd.0000782)
Supplement: Data S2 — Primers used for RT-PCR of Trichomonas TMAC genes. (0.03 MB XLS) [file pntd.0000782.s002.xls]

## Sheet: Sheet1
protein identification	cyclase	pseudo	left primer	right primer
TVAG_298400	Y	Y	GACAGCGTTCGGTGGATAC	CTGATCTGTTGAAGCATTGAAG
TVAG_124910	Y	Y	CAATGATCAAGCTGCAAACTCTAT	TTCATTGATGGAGCATTACAAAAC
TVAG_373640	Y	Y	CAAAGCAAGAGCAAGAAAGGA	TTTTGTCATATGCTTTGCAACC
TVAG_391060	Y	Y
TVAG_052960	Y	Y	AATTTCTACCTGGATTCACTACGG	TAGGAAGTTCCGACATTGCTTTA
TVAG_052920	Y	Y	GTGTCTGATCATGACCTGAGTAAA	TATAGATGCGTGTGGAAAGAATGT
TVAG_383510	Y	Y	TTGTCACATTTAGGCGGCTC	TAGCTGATTTGGGGAATTGAAG
TVAG_406770	Y	Y	TGATGAGAAGCACAGATCCAGT	ACCTCTAGGACCTCCACATGAA
TVAG_057590	Y	Y	CTCGCCAATACGTAATGTTCCT	CCAGCTTGTGACTCGACTTCT
TVAG_365230	Y	Y
TVAG_101980	Y	Y	TATATATTGATGGGCTGGGCAA	ATCACCTGCAAACTGGTTCTTG
TVAG_415270	Y
TVAG_145640	Y	Y	ATGCTTCAATACCTCATGGATCAA	ACTGTTTTGGCTCGAAAGATTTG
TVAG_072540	Y	Y	TATCAATGCTAACAGGATTCACAG	ATCGAACTTCTGCCATAGCTTTAT
TVAG_082230	Y		AGATTAGGTGGTGAAGGAAGCA	TGGGTTCTCTGCAGTCATCAAT
TVAG_098530	Y	Y	ATTTTCGGAATGAGACAAAACAAC	GTTTATAGATGTTGGAATCCCGAT
TVAG_138040	Y	Y	ACAACTCTTGGAGGACAGAACAAT	ACCTACAACTATCCCTGAAAGTGC
TVAG_038510	Y
TVAG_021130	Y	Y
TVAG_298220	Y	Y	AATACGCCAGATTCCAGCAC	AACCGATCATCATTGCAACA
TVAG_456760	Y	Y	CGTCCTTCTCAACTACCATGAC	ATCGCAGTCTCTTTTGAACAAC
TVAG_008510	Y	Y
TVAG_013980	Y	Y	TTCACAATACCTTCCCCTAATCC	GGATAGATCTGTGGGGTCTTGA
TVAG_017920	Y	Y	TTCAAGGCAGATCCTCTTCAT	TTGCAATCGATTTTGCTTTG
TVAG_021840	Y	Y
TVAG_024960	Y		AACAGTGAAAACAGTGCAGGAA	AGCATTGTTACCGCATTGTGAA
TVAG_029460	Y		CAAGAGCTTTTAACACAAGCGA	TTGCGATGTAGGATAATTCCTC
TVAG_036810	Y
TVAG_042630	Y		TTCAAACCGCAAGCAGAAA	CAGTTTGGTCCCAGTAGCCTAA
TVAG_051550	Y		TCAAGACGGATTCCCATACAC	GAGTTGTGTTTGGACCGAAGTA
TVAG_062940	Y		TTTGACACAGCAATTCAGCTAC	ATGCCAACGGAAACTGATGT
TVAG_087300	Y		AAGTCAAGGGCCAGATTAGC	AATCAAGCTGGTTCATGTTCTT
TVAG_092700	Y		ATGCAACAGATTACGCCAGATT	CAAGTCAGAAAGGGATTTTCCG
TVAG_101890	Y		TATCTTTCTTGTCCCATCTGCC	TTGGTGGATCATAAACTTGAAATG
TVAG_102500	Y		ATTTCTGGTCGAACATCGAAGA	GAAAGATCGCGTGGTACAAACT
TVAG_116470	Y	Y	ATAACTACATTGTTCGCAGATA	TGAAAACGAATTCCTCGAATC
TVAG_119490	Y		GCAGCCATGGACGTTTACA	TTACGATATACGCTTGGTGTGC
TVAG_124200	Y	Y	AAGTGAAGTCCATCTAATAACGGC	GCAACCAATTTACAGATGCTAGAC
TVAG_124790	Y		CTATTCCGGTGTTGCGAATA	ATCCGCGAAAATGTTTATCATC
TVAG_124800	Y		ATTGGTCTCGTAGGTGGCAA	TCCGGACTAAACAAAATTGAGG
TVAG_127610	Y		CCAGACAACTTAATTCCCACAA	AAAGCAGGCAACGTATTCACTA
TVAG_127600	Y
TVAG_128850	Y		ACAACTCTCTTCCTTTCCCTGA	TCGCATACTGGTGTTTGCAG
TVAG_136140	Y		GATTCAACCCTCGCTTCTTCT	CATTGATCCGGTGAGATTGTC
TVAG_151410	Y		CTTCCAACAGATCATGGCAATC	TGAACGGGAACGACTCTTG
TVAG_155240	Y
TVAG_158250	Y		ACCAAATTTCAGCACGAAGTCT	ATTCCGTTGTGCAGGGATT
TVAG_162100	Y	Y	ATACCCGATAAGTGAGCCGAAA	CATTCCAAGTGTTTACGTTGCTAA
TVAG_167510	Y		GTTGATCTTAAAGGCGGAGTTG	CCAAAGCTCTTTGTAGTGCCAA
TVAG_168430	Y		TTCTACTTGGCTCTCAACGACA	AAGTCAGCGATGTCATTCATCA
TVAG_186390	Y		TTGTCAGACCACTCGATTACCT	TAATTATGTGTTCCACCGAATG
TVAG_194370	Y
TVAG_209300	Y		AAATTCGATGTTGGGCCAGTAG	CGACTCAACACCGCCTGATA
TVAG_213300	Y		CTATGGAGCACCGTTTATCATC	AAAGCAAGGACAAGCGTATCTA
TVAG_218150	Y		TTAAAGGCCCAAATCACACTAA	AACTCTCTCCCCTGTTTTGATT
TVAG_219760	Y		AATCACGCAAAAAGGTCTTGAT	GATATCTGCTTGCCATGGTCTT
TVAG_219680	Y	Y	ATCGAAACAGAGACACCAATCG	TTTCCTCGCTTGAAAGAACGTA
TVAG_228010	Y		TGACAATCTAAAGCCAAGCC	ATGTTCCACCATAACTTTGAGG
TVAG_228390	Y		CATAGATGCAACGAGGTTTTTG	TTGTAGAACGGATTACGCATTG
TVAG_229110	Y		TTACTACGCGTACCAGCAGC	CGAGATCTCCTAATCCTGTTGA
TVAG_236040	Y
TVAG_247080	Y		AGTAATCTCATCAATTTCCGCA	ATAATAGCCAACACATCCAAGG
TVAG_255620	Y	Y	TTCTATCGTCAAACCTGTTGCT	CCATGTTCACGACCGTATTCTA
TVAG_270460	Y
TVAG_273290	Y	Y	CCAGTGAACAATGAGTACAGGAAT	CCAAAGATTAATAGGTGGAAGACAA
TVAG_281080	Y		AAGGAATCGCCTACACCAAG	TTGCAGTTGATACTTGATTTGC
TVAG_290500	Y		CGATGTAATTCTCGGCAACC	GTACCAGCGATCATCTTGTTCA
TVAG_291050	Y		TGCTGGTTTAGGTGCAATACAA	TCTATTTCACGTCCATCCTGTG
TVAG_299950	Y		ATAAATGGGAGCCAGCTTATGA	TACCCGGCATATCATGAGAAA
TVAG_302910	Y
TVAG_303820	Y	Y
TVAG_307730	Y		TTCACAACGCAATCCCTTTC	TTGTGCTGTCGTCAAAAGTGTT
TVAG_315830	Y		ATGTTGCCGCTCCATTCT	TAGTCCTTTTGCAACTGATGGA
TVAG_318160	Y	Y
TVAG_327930	Y		TTCTTTTACGCGAGATCTCAAA	TCACATTCACGATCTAATGCTT
TVAG_336830	Y	Y
TVAG_344240	Y	Y	TCACATGTATGGTCTTCAAGCA	TTGACCCTATAATAGCCCATTTG
TVAG_350120	Y		TCTTCCCTGTGGTTCTTATTGA	GCGATAGCCGCAACATAGTA
TVAG_350270	Y		ACAACTTCGGTTGAGTTGAATC	GTCCTTATTGGGACATTCTGTG
TVAG_353630	Y	Y	TCACCTCTATTCAATCTTACGACAA	TTAATGTTGAGTGGACAAGGATCA
TVAG_357240	Y		AAGATATTGGCTCGAAATGGAA	TTGGCTCCTTAGCTTGTGATTT
TVAG_357550	Y
TVAG_360130	Y	Y	AGGAACTCCTATTTTAGGTGCAAA	TCAGGAGAGAAACTTCTTGGATCT
TVAG_363510	Y	Y	ATAACTACATTGTTCGCAAGAT	TCGTTTGATCAGAAATCAGCAT
TVAG_392570	Y		GTGTACACACAGTTGCCGAC	ATTCATGTGAATGCTCTTCCAA
TVAG_399750	Y		AGATCACAGAAGTGGAATCCGT	CAATGCCGCAGTAGTGGTC
TVAG_406800	Y		ATTTAATCCAGCAACGCTTGTC	CAGGCGTGTATCCAATTAATCC
TVAG_411250	Y	Y
TVAG_411720	Y
TVAG_425200	Y		CATCATGGAGTGACATCAGAGT	TTTTCCTGGGTAAGAAAGCGAT
TVAG_432600	Y		TAATGATGATGCCTCTCTCGAT	GGAATATGTGTAGGCGTTTGTC
TVAG_436960	Y		ATTGCTTTGGTCATTTTCGTGT	TCCTAATCCTGGAGCCAATTTA
TVAG_436640	Y	Y	TTTTACAACGTGTTGTGTAGGAGAT	ATGTCGAACCGTTGGTTAAAAG
TVAG_446260	Y		CTTGGCTACCTTGGCAGTTG	CCATGCCAGGTAGATCTTTCA
TVAG_451130	Y		AACATTACTCGCGTTTATTCCT	TTGCTATAAGAACACCCGATTC
TVAG_451920	Y		ATTGATCATCCCAACAACTTCA	AATTGCACTTGTGTTCATATCTTGA
TVAG_451970	Y	Y	TAGCTGGCCAAGTATCATCAAC	CCATGGCAGCGACTTGTG
TVAG_453250	Y		CATTGTTTATATGATTGCCGCT	GTTCGTCGTCTTTCGTTGTAGA
TVAG_457220	Y		GGAGTAACAGTTATTTGGGCGA	TTGCATTGTACCTGCAATGTTT
TVAG_457380	Y		TATTCAGAGAATTTGTCCCCATCT	TATGCACTCCGATTTTTAACTCAA
TVAG_456550	Y		TTGATGGATAGTGTGCATTGTT	TAGCGCATACCACCTTGG
TVAG_459490	Y	Y	GACAAATGGAGTGACGATCTTG	AAGAACACGGGAAATCAAATATC
TVAG_459490	Y	Y	TCATTGTCGCAAATTCAAAATC	TTGTTGAAACAGGCAGGAGA
TVAG_467090	Y		TATTAGGTGGTTCCATCCTTGG	ACGTCGAAATCCTGTGACATTT
TVAG_490080	Y		GCAAGAACGATACTCTTCCACC	CAACACTCCACATGTCTTCAAC
TVAG_489980	Y	Y
TVAG_542460	N	Y	CGAACTTTTTACCGTTCTCTTGTT	GGCTATTCTGGAGATCCATTACAT
TVAG_066810	N	Y	TTGCAATAATTCGGATAGGTTCTC	CAATGAAGTCGCTGAATCGGGAAT
TVAG_070890	N	Y	GGAGCACTAATTGTGAATCCTGTA	TCTCCCAAAAATGTACTGGTTCTT
TVAG_072430	N	Y	TACTCCTTGATATGCAAGTCCTGA	AAAGGTGGAAACTTGATTATTGGT
TVAG_155030	N	Y	CTAAGTTCTCCGCGTCCACTATAA	GACTCAGAGTGGTCCAACCCTT
TVAG_214870	N	Y	TTTGATTGTTGAGCGTTGTCCAAG	TCATAAATGGATGTGGTGGCGTTG
TVAG_237460	N	Y	ATTGTGTCAATAGCAAAACCGTTA	CTGGTGGTACTCCTATGGTTCTTC
TVAG_262850	N	Y	AATTAGAACTCCTCCCATTTTGTG	ACTATCTTGCAGACTTCCTCGACT
TVAG_353820	N	Y	AGTCTGATATAGAAATTAGCGGCG	GATGGAGCTTTACTGTGCATAACA
TVAG_481000	N	Y	CCACAATTTGCAGGTGCCATATCT	TGAAGCTGGATGGGCCTTTGATCT
